# Supplementary material for: Application of Protein-Protein Interaction Network Analysis in Order to Identify Cervical Cancer miRNA and mRNA Biomarkers
Source: ScientificWorldJournal. 2023 Sep 14;2023:6626279. doi: 10.1155/2023/6626279 (PMC10513823; doi:10.1155/2023/6626279)
Supplement: Supplementary Materials — This paper includes four supplementary files named S1 to S4. [file 6626279.f1.zip]

Archive with 4 entries (4 files):
- Supplementary file S1 (1).pdf
- Supplementary file S2 (1).pdf
- Supplementary file S3 (1).pdf
- Supplementary file S4 (1).pdf
